# Supplementary material for: Data of innovation ambidexterity as a mediator in the absorptive capacity effect on sustainable competitive advantage
Source: Data Brief. 2020 Jan 29;29:105200. doi: 10.1016/j.dib.2020.105200 (PMC7011047; doi:10.1016/j.dib.2020.105200)
Supplement: Multimedia component. 1 [file mmc1.xml]

<?xml version="1.0" encoding="utf-8" standalone="no"?>
<data>
  <datasets>
    <author>astadipangarso@student.ub.ac.id;astadipangarso@telkomuniversity.ac.id</author>
    <type>1</type>
    <dataset>
      <name>Questionnaire data of innovation ambidexterity, absorptive capacity and sustainable competitive advantage</name>
      <caption />
      <description>This research data were collected through 530 questionnaires.
The research variable is:
X: absorptive capacity
Y1: innovation ambidexterity
Y2: sustainable competitive advantage</description>
      <filetype>
        <name />
      </filetype>
      <filesize />
      <source>0</source>
      <sourcename>Original Data</sourcename>
      <access>
        <type>1</type>
        <name>Data available in data repository</name>
        <reponame>Mendeley Data</reponame>
        <PersistentId>10.17632/z2y8gmxtrb.3</PersistentId>
        <deeplinkurl>https://data.mendeley.com/datasets/z2y8gmxtrb/3</deeplinkurl>
      </access>
    </dataset>
  </datasets>
</data>
